# Supplementary material for: Cd-Resistant Plant Growth-Promoting Rhizobacteria Bacillus siamensis R27 Absorbed Cd and Reduced Cd Accumulation in Lettuce (Lactuca sativa L.)
Source: Microorganisms. 2024 Nov 15;12(11):2321. doi: 10.3390/microorganisms12112321 (PMC11596447; doi:10.3390/microorganisms12112321)
Supplement: Supplementary file 1 [file microorganisms-12-02321-s001.zip]

Archive with 1 entries (1 files):
- microorganisms-3295967-supplementary.pdf
